# Supplementary material for: Geometric transformation and three-dimensional hopping of Hopf solitons
Source: Nat Commun. 2022 May 27;13:2986. doi: 10.1038/s41467-022-30494-2 (PMC9142506; doi:10.1038/s41467-022-30494-2)
Supplement: Supplementary file 4 — Supplementary Dataset 1 [file 41467_2022_30494_MOESM4_ESM.xlsx]

## Sheet: Fig. 6a
Time (s)	x (um)	y (um)
0.33	43.8554	35.525
52	44.1997	34.389
115.33	44.1997	33.0465
165.33	44.5095	31.8072
215.33	44.2685	30.7401
261	44.6127	29.6385
307.33	44.8881	28.3305
357.33	45.0258	27.1601
407.33	45.9552	25.7143
457.33	46.4372	25.0602
508.67	46.9879	24.1652
559.67	47.6076	23.2358
609.67	48.3305	22.6162
663	49.0534	21.8933
712	49.5353	21.79
758.67	49.7762	20.7573
805.67	49.9484	20
855.67	50.4991	19.2083
901.67	51.222	18.6575
951.67	51.9105	17.6248
996.67	52.358	16.7298
1053.33	52.0138	16.7298
1101.33	52.5645	16.0069
1151.33	53.253	15.5594
1196	54.2513	14.8021
1246	55.1119	14.1824
1297.67	56.0413	13.3219
1347.67	57.1084	12.358
1394.33	58.21	11.3597
1441	58.8296	10.6713
1491	59.2771	10.6368
1537.67	59.8623	10.3959
1584.33	60.3098	9.91394
1632	61.1016	9.08778
1682	61.6868	8.53701

## Sheet: Fig. 6c
Time (s)	distance (um)	Delta phi (degree)
0.33	0	0
52	1.187	1.904
115.33	2.5023	-3.374
165.33	3.7748	3.7732
215.33	4.8027	-7.1269
261	5.9349	-9.2623
307.33	7.2682	-9.2623
357.33	8.4464	-11.6664
407.33	10.0329	-12.3781
457.33	10.7785	-11.9853
508.67	11.7837	-6.7322
559.67	12.8492	-6.1541
609.67	13.6625	-14.3234
663	14.5891	-24.439
712	14.863	-34.5709
758.67	15.9104	-21.4135
805.67	16.6778	-28.6979
855.67	17.6174	-43.5589
901.67	18.4059	-31.143
951.67	19.6291	-18.9697
996.67	20.6289	-15.2112
1053.33	20.4894	-31.3664
1101.33	21.373	-24.3907
1151.33	22.0667	-26.9391
1196	23.1843	-44.1376
1246	24.129	-46.9168
1297.67	25.3273	-48.5363
1347.67	26.6899	-59.8888
1394.33	28.1072	-50.7701
1441	29.0161	-53.92
1491	29.2788	-48.8454
1537.67	29.7942	-48.7377
1584.33	30.4413	-44.1376
1632	31.5651	-44.1376
1682	32.3467	-46.7401

## Sheet: Fig. 6f
dp=3		dp=4
zi (p0)	zf-zi (p0)	zi (p0)	zf-zi (p0)
-1.08333	0.0439685	-1.58333	0.039051
-1.04167	0.047142	-1.54167	0.0443289
-1	0.0304533	-1.5	0.0225938
-0.958333	0.00431595	-1.45833	0.000792806
-0.916667	-0.0147613	-1.41667	-0.0210704
-0.875	-0.0404973	-1.375	-0.0480073
-0.833333	-0.065632	-1.33333	-0.0709904
-0.791667	-0.0903952	-1.29167	-0.0959899
-0.75	-0.108331	-1.25	-0.113254
-0.708333	-0.133088	-1.20833	-0.136176
-0.666667	-0.161442	-1.16667	-0.159493
-0.625	-0.175796	-1.125	-0.177163
-0.583333	-0.194639	-1.08333	-0.195623
-0.541667	-0.208129	-1.04167	-0.211209
-0.5	-0.210642	-1	-0.216269
-0.458333	-0.111968	-0.958333	-0.199044
-0.416667	-0.0406258	-0.916667	-0.0552816
-0.375	0.000286762	-0.875	-0.0138816
-0.333333	0.0102551	-0.833333	0.00240691
-0.291667	0.0136432	-0.791667	0.0108962
-0.25	0.00556896	-0.75	0.0092829
-0.208333	-0.00118003	-0.708333	0.000767855
-0.166667	-0.00971097	-0.666667	-0.00610453
-0.125	-0.0145034	-0.625	-0.0149433
-0.0833333	-0.0143722	-0.583333	-0.016615
-0.0416667	-0.0107498	-0.541667	-0.0162431
0	0	-0.5	-0.0104913
0.0416667	0.00737252	-0.458333	-0.00606624
0.0833333	0.0123057	-0.416667	0.000285345
0.125	0.012231	-0.375	0.00588383
0.166667	0.00959466	-0.333333	0.00785561
0.208333	0.00589372	-0.291667	0.00665654
0.25	0.000911371	-0.25	0.00460689
0.291667	-0.0107337	-0.208333	0.00170363
0.333333	-0.0118513	-0.166667	-0.00155915
0.375	-0.00415715	-0.125	-0.00346661
0.416667	0.0197816	-0.0833333	-0.00436619
0.458333	0.0730421	-0.0416667	-0.00315056
0.5	0.200643	0	0
0.541667	0.212442	0.0416667	0.00396904
0.583333	0.201865	0.0833333	-0.00621843
0.625	0.187147	0.125	0.00616616
0.666667	0.171554	0.166667	0.00512416
0.708333	0.144	0.208333	0.00446479
0.75	0.121911	0.25	0.000238867
0.791667	0.103198	0.291667	-0.00276262
0.833333	0.0821794	0.333333	-0.00440149
0.875	0.0569701	0.375	-0.00322843
0.916667	0.0329877	0.416667	0.00145475
0.958333	0.0089018	0.458333	0.00701637
1	-0.016808	0.5	0.00778978
1.04167	-0.0386257	0.541667	0.00982215
1.08333	-0.0527445	0.583333	0.0112426
		0.625	0.0089763
		0.666667	0.0078091
		0.708333	0.00436603
		0.75	-0.00394202
		0.791667	-0.00953342
		0.833333	-0.00852912
		0.875	0.00411175
		0.916667	0.046236
		0.958333	0.0901626
		1	0.208917
		1.04167	0.210012
		1.08333	0.202416
		1.125	0.187001
		1.16667	0.166803
		1.20833	0.148154
		1.25	0.124184
		1.29167	0.101218
		1.33333	0.0837219
		1.375	0.0592215
		1.41667	0.0321601
		1.45833	0.0071575
		1.5	-0.0176964
		1.54167	-0.0355634
		1.58333	-0.0477846

## Sheet: Fig. 6g
dp=3			dp=4
zf (p0)	free energy (Kp0)	free energy (10^6 kBT)	zf (p0)	free energy (Kp0)	free energy (10^6 kBT)
-1.03936	83.8103	0.305181	-1.54428	84.0649	0.306108
-0.994525	83.6405	0.304563	-1.49734	83.8636	0.305375
-0.969547	83.602	0.304422	-1.47741	83.8159	0.305201
-0.954017	83.5954	0.304398	-1.45754	83.8036	0.305156
-0.931428	83.6003	0.304416	-1.43774	83.804	0.305158
-0.915497	83.607	0.304441	-1.42301	83.8085	0.305174
-0.898965	83.614	0.304466	-1.40432	83.8161	0.305202
-0.882062	83.6242	0.304503	-1.38766	83.8294	0.30525
-0.858331	83.6419	0.304567	-1.36325	83.8513	0.30533
-0.841421	83.6691	0.304667	-1.34451	83.8829	0.305445
-0.828109	83.7048	0.304797	-1.32616	83.9214	0.305585
-0.800796	83.746	0.304947	-1.30216	83.9633	0.305738
-0.777973	83.7919	0.305114	-1.27896	84.0079	0.3059
-0.749796	83.8471	0.305315	-1.25288	84.0592	0.306087
-0.710642	83.9182	0.305574	-1.21627	84.1232	0.30632
-0.570301	84.0062	0.305894	-1.15738	84.2026	0.306609
-0.457292	84.0383	0.306011	-0.971948	84.2428	0.306756
-0.374713	84.0164	0.305931	-0.888882	84.2224	0.306681
-0.323078	83.9941	0.30585	-0.830926	84.2014	0.306605
-0.278023	83.9779	0.305791	-0.78077	84.188	0.306556
-0.244431	83.9736	0.305776	-0.740717	84.1867	0.306552
-0.209513	83.9831	0.30581	-0.707565	84.1985	0.306594
-0.176378	84.0028	0.305882	-0.672771	84.2179	0.306665
-0.139503	84.0246	0.305961	-0.639943	84.2371	0.306735
-0.0977056	84.0408	0.30602	-0.599948	84.2499	0.306782
-0.0524165	84.0483	0.306047	-0.55791	84.254	0.306797
0	84.0501	0.306054	-0.510491	84.2523	0.30679
0.0490392	84.0503	0.306055	-0.4644	84.2503	0.306783
0.095639	84.0462	0.30604	-0.416381	84.2483	0.306776
0.137231	84.0331	0.305992	-0.369116	84.2426	0.306755
0.176261	84.0121	0.305916	-0.325478	84.2317	0.306715
0.214227	83.9902	0.305836	-0.28501	84.2198	0.306672
0.250911	83.9762	0.305785	-0.245393	84.2144	0.306652
0.280933	83.9751	0.305781	-0.20663	84.2197	0.306671
0.321482	83.9869	0.305824	-0.168226	84.2322	0.306717
0.370843	84.0061	0.305894	-0.128467	84.2444	0.306762
0.436448	84.0283	0.305975	-0.0876995	84.2507	0.306784
0.531375	84.0343	0.305997	-0.0448172	84.2506	0.306784
0.700643	83.9592	0.305723	0	84.249	0.306778
0.754109	83.8787	0.30543	0.0456357	84.2502	0.306783
0.785198	83.8167	0.305204	0.0771149	84.2516	0.306788
0.812147	83.7667	0.305022	0.131166	84.2476	0.306773
0.838221	83.7228	0.304862	0.171791	84.2366	0.306733
0.852334	83.684	0.304721	0.212798	84.223	0.306684
0.871911	83.6531	0.304608	0.250239	84.2144	0.306652
0.894864	83.6317	0.304531	0.288904	84.216	0.306658
0.915513	83.6187	0.304483	0.328932	84.226	0.306695
0.93197	83.6101	0.304452	0.371772	84.2372	0.306735
0.949654	83.6022	0.304423	0.418121	84.2442	0.306761
0.967235	83.5947	0.304396	0.46535	84.2468	0.30677
0.983192	83.5944	0.304395	0.50779	84.249	0.306778
1.00304	83.6153	0.304471	0.551489	84.252	0.306789
1.03059	83.6947	0.30476	0.594576	84.2511	0.306786
			0.633976	84.2414	0.306751
			0.674476	84.2237	0.306686
			0.712699	84.2032	0.306612
			0.746058	84.1878	0.306555
			0.782133	84.1838	0.306541
			0.824804	84.1923	0.306572
			0.879112	84.209	0.306633
			0.962903	84.2307	0.306712
			1.0485	84.2294	0.306707
			1.20892	84.1547	0.306435
			1.25168	84.0829	0.306173
			1.28575	84.0264	0.305968
			1.312	83.979	0.305795
			1.33347	83.9353	0.305636
			1.35649	83.8945	0.305487
			1.37418	83.8596	0.305361
			1.39288	83.8339	0.305267
			1.41706	83.8171	0.305206
			1.43422	83.8068	0.305168
			1.44883	83.8001	0.305144
			1.46549	83.7963	0.30513
			1.4823	83.8012	0.305148
			1.5061	83.8291	0.305249
			1.53555	83.9254	0.3056

## Sheet: Fig. 6h
dp=3		dp=4
zf (p0)	ϕ (rad)	zf (p0)	ϕ (rad)
-1.03936	-5.91114	-1.54428	-9.12821
-0.994525	-5.62068	-1.49734	-8.79826
-0.969547	-5.47273	-1.47741	-8.61549
-0.954017	-5.31504	-1.45754	-8.48842
-0.931428	-5.19245	-1.43774	-8.34155
-0.915497	-5.05377	-1.42301	-8.19261
-0.898965	-4.90298	-1.40432	-8.05756
-0.882062	-4.73132	-1.38766	-7.87556
-0.858331	-4.59712	-1.36325	-7.74704
-0.841421	-4.39776	-1.34451	-7.57008
-0.828109	-4.19584	-1.32616	-7.39374
-0.800796	-4.0306	-1.30216	-7.21112
-0.777973	-3.81604	-1.27896	-6.99528
-0.749796	-3.58645	-1.25288	-6.75834
-0.710642	-3.33113	-1.21627	-6.51515
-0.570301	-2.98722	-1.15738	-6.19209
-0.457292	-2.64706	-0.971948	-5.84365
-0.374713	-2.38444	-0.888882	-5.56505
-0.323078	-2.09675	-0.830926	-5.29757
-0.278023	-1.84375	-0.78077	-5.04274
-0.244431	-1.57699	-0.740717	-4.79027
-0.209513	-1.33289	-0.707565	-4.52527
-0.176378	-1.07472	-0.672771	-4.26902
-0.139503	-0.815491	-0.639943	-3.99715
-0.0977056	-0.549416	-0.599948	-3.7373
-0.0524165	-0.267526	-0.55791	-3.46503
0	0	-0.510491	-3.20208
0.0490392	0.292752	-0.4644	-2.92701
0.095639	0.586429	-0.416381	-2.66685
0.137231	0.866746	-0.369116	-2.40868
0.176261	1.12404	-0.325478	-2.14551
0.214227	1.36768	-0.28501	-1.87984
0.250911	1.60635	-0.245393	-1.61991
0.280933	1.88084	-0.20663	-1.36061
0.321482	2.12996	-0.168226	-1.09757
0.370843	2.38527	-0.128467	-0.834216
0.436448	2.66964	-0.0876995	-0.566317
0.531375	2.96417	-0.0448172	-0.299232
0.700643	3.37278	0	-0.0364499
0.754109	3.63265	0.0456357	0.224506
0.785198	3.86611	0.0771149	0.531054
0.812147	4.08697	0.131166	0.761586
0.838221	4.26251	0.171791	1.02494
0.852334	4.47858	0.212798	1.27709
0.871911	4.65357	0.250239	1.54364
0.894864	4.79976	0.288904	1.80596
0.915513	4.96539	0.328932	2.0685
0.93197	5.12162	0.371772	2.3281
0.949654	5.2629	0.418121	2.5842
0.967235	5.40369	0.46535	2.84612
0.983192	5.53911	0.50779	3.14752
1.00304	5.7136	0.551489	3.43955
1.03059	5.87163	0.594576	3.71416
		0.633976	3.98203
		0.674476	4.22378
		0.712699	4.46752
		0.746058	4.73113
		0.782133	4.99126
		0.824804	5.24637
		0.879112	5.5013
		0.962903	5.74011
		1.0485	6.08195
		1.20892	6.47099
		1.25168	6.75893
		1.28575	6.9681
		1.312	7.17748
		1.33347	7.39033
		1.35649	7.55203
		1.37418	7.74299
		1.39288	7.9041
		1.41706	8.0562
		1.43422	8.20798
		1.44883	8.36985
		1.46549	8.49443
		1.4823	8.64334
		1.5061	8.78212
		1.53555	8.96633

## Sheet: Supplementary Fig. 9 a-b
Time (s)	distance (um)	Delta phi (degree)
0.33	0	0
74	0.8066	18.2187
150.33	1.1489	16.2552
219.33	2.0757	34.5648
299.67	2.6526	18.0105
363.33	4.0289	27.4076
436.67	5.4057	7.125
506.33	6.6416	22.6491
576.33	7.5564	14.3782
806.33	7.1734	29.1363
876.33	8.5228	38.6019
944.67	10.2279	26.9239
1020.33	10.3793	28.7559
1090.33	11.1079	22.8337

## Sheet: Supplementary Fig. 9 c-d
Time (s)	distance (um)	Delta phi (degree)
0.33	0	0
62.33	1.0327	-28.42
145.33	2.0654	-18.1
206	3.4086	-26.58
265.33	5.0358	-27.9
324.33	6.0633	-22.91
382	7.2532	-17.24
446.33	8.8692	-32.31
514.67	9.9322	-27.77
579.67	10.7148	-19.2
644.67	11.9767	-4.55
715	13.0445	-22.31
798.67	15.9538	30.62
